# Supplementary material for: Optimizing RetinaNet anchors using differential evolution for improved object detection
Source: Sci Rep. 2025 Jun 20;15:20101. doi: 10.1038/s41598-025-02888-x (PMC12181318; doi:10.1038/s41598-025-02888-x)
Supplement: Supplementary file 1 — Supplementary Information. [file 41598_2025_2888_MOESM1_ESM.txt]

https://github.com/Asaad-Nasrallah/OptRetinaNet
